# Supplementary material for: Healthcare Access in the Aftermath: A Longitudinal Analysis of Disaster Impact on US Communities
Source: Int J Environ Res Public Health. 2025 May 5;22(5):733. doi: 10.3390/ijerph22050733 (PMC12111409; doi:10.3390/ijerph22050733)
Supplement: Supplementary file 1 [file ijerph-22-00733-s001.zip]

Archive with 1 entries (1 files):
- ijerph-3527314-supplementary.pdf
